# Supplementary material for: Dianthus superbus L. (QM) Extract-Assisted Silver Nanoparticle Gelatin Films with Antioxidant and Antimicrobial Properties for Fresh Fruit Preservation
Source: Foods. 2025 Jun 30;14(13):2327. doi: 10.3390/foods14132327 (PMC12248836; doi:10.3390/foods14132327)
Supplement: Supplementary file 1 [file foods-14-02327-s001.zip]

Archive with 1 entries (1 files):
- foods-3668576-supplementary.docx
